# Supplementary material for: miR-484 is associated with disease recurrence and promotes migration in prostate cancer
Source: Biosci Rep. 2020 May 7;40(5):BSR20191028. doi: 10.1042/BSR20191028 (PMC7953493; doi:10.1042/BSR20191028)
Supplement: Supplementary Table S1 [file BSR-2019-1028_supp.xlsx]

## Sheet: Supplementary 1
	Supplementary Table 1.
	The 49 candidates from the RNAseq and TargetScan overlap (for DU145) and the 42 (for PC-3).
	DU145			PC-3
	RNAseq (194)			RNAseq (144)
	TargetScan (1759)			TargetScan (1759)
	PSMG1			ST6GALNAC1
	CMPK1			PSMG1
	SAMD11			CMPK1
	CRTC2			CRTC2
	PAPPA2			SLC39A8
	RHOV			TSPAN15
	P2RY1			SP6
	RGS16			SMKR1
	MARVELD1			UPF3A
	TSPAN15			TMEM200B
	SMKR1			POLD4
	PRPS1			PRPS1
	KIF26A			C19orf10
	UBE2R2			FAM134B
	TMEM200B			UBE2R2
	IFI35			IFI35
	LGSN			KRT34
	SNRNP200			WASF3
	SP6			PBXIP1
	WASF3			USP18
	USP18			KIF26A
	TTPAL			FAM46B
	SLC39A8			NAT14
	GRAMD2			PICK1
	HOMER1			SPOCD1
	FAM134B			BBC3
	IGFBP4			PIM3
	SNN			TTPAL
	PICK1			DAPP1
	CPSF4			RNF223
	IL20RB			PPARD
	HOXA5			TSEN34
	LENG9			DLX2
	PIM3			SNRNP200
	MLLT6			P4HA3
	ARL10			PROSER2
	KIAA1377			BZRAP1
	OTUD7B			CPSF4
	PBXIP1			NADK
	TSSK6			SPATA2L
	CACNG8			DCAF4
	CNRIP1			RHOV
	TRIM56
	GCNT2
	TSEN34
	DCAF4
	ETV6
	SEMA4D
	JHDM1D
